# Supplementary material for: Could let-7f, miR-10b, miR-34a, miR-181b, and miR-181d Be Useful Tools as a Target Therapy for Uterine Leiomyosarcoma?
Source: Biomedicines. 2025 Feb 23;13(3):560. doi: 10.3390/biomedicines13030560 (PMC11940384; doi:10.3390/biomedicines13030560)
Supplement: Supplementary file 1 [file biomedicines-13-00560-s001.zip]

Archive with 1 entries (1 files):
- biomedicines-3458693-supplementary.pdf
